# Supplementary material for: Gene Ontology Analysis Highlights Biological Processes Influencing Responsiveness to Biological Therapy in Psoriasis
Source: Pharmaceutics. 2023 Jul 26;15(8):2024. doi: 10.3390/pharmaceutics15082024 (PMC10459906; doi:10.3390/pharmaceutics15082024)
Supplement: Supplementary file 1 [file pharmaceutics-15-02024-s001.zip]

Archive with 2 entries (1 files):
- pharmaceutics-2430143-supplementary/File S1/
- pharmaceutics-2430143-supplementary/File S1/pharmaceutics-2430143-supplementary.xlsx
