# Supplementary material for: Gene Ontology Analysis Highlights Biological Processes Influencing Responsiveness to Biological Therapy in Psoriasis
Source: Pharmaceutics. 2023 Jul 26;15(8):2024. doi: 10.3390/pharmaceutics15082024 (PMC10459906; doi:10.3390/pharmaceutics15082024)
Supplement: Supplementary file 1 [file pharmaceutics-15-02024-s001.zip › pharmaceutics-2430143-supplementary/File S1/pharmaceutics-2430143-supplementary.xlsx]

## Sheet: Table2_Sig. GO results
ID	Term	Ontology Source	Term PValue	Term PValue Corrected with Bonferroni step down	Associated Genes Found
GO:0001817	regulation of cytokine production	GO_BiologicalProcess	7.74299e-16	6.58154e-14	[ADRA2A, CD84, CHUK, FCGR3A, HLA-A, HLA-B, IL10, IL12B, IL13, IL17F, IL1B, IL23R, IL6, MYD88, TIRAP, TLR2, TLR5, TNF, TNFAIP3]
GO:0009617	response to bacterium	GO_BiologicalProcess	7.96387e-16	6.68965e-14	[HLA-A, HLA-B, IL10, IL12B, IL1B, IL23R, IL6, LY96, MYD88, PGLYRP3, PGLYRP4, TIRAP, TLR2, TNF, TNFAIP3, TNFRSF1B]
GO:0001816	cytokine production	GO_BiologicalProcess	8.70876e-16	7.22827e-14	[ADRA2A, CD84, CHUK, FCGR3A, HLA-A, HLA-B, IL10, IL12B, IL13, IL17F, IL1B, IL23R, IL6, MYD88, TIRAP, TLR2, TLR5, TNF, TNFAIP3]
GO:0001819	positive regulation of cytokine production	GO_BiologicalProcess	1.29088e-14	1.05853e-12	[ADRA2A, CHUK, FCGR3A, HLA-A, IL10, IL12B, IL13, IL17F, IL1B, IL23R, IL6, MYD88, TIRAP, TLR2, TLR5, TNF]
GO:0006954	inflammatory response	GO_BiologicalProcess	5.16767e-14	4.18581e-12	[FCGR3A, IL10, IL13, IL17F, IL1B, IL6, MYD88, NFKBIA, NFKBIZ, TLR2, TNF, TNFRSF1A, TRAF3IP2]
GO:0002237	response to molecule of bacterial origin	GO_BiologicalProcess	1.60313e-11	1.28251e-09	[IL10, IL1B, IL23R, IL6, LY96, TIRAP, TLR2, TNF, TNFAIP3, TNFRSF1B]
GO:0031347	regulation of defense response	GO_BiologicalProcess	1.95445e-11	1.54401e-09	[HLA-A, HLA-B, IL10, IL12B, IL13, IL1B, IL23R, IL6, NFKBIA, NFKBIZ, TLR2, TNFRSF1A, TRAF3IP2]
GO:0043122	regulation of I-kappaB kinase/NF-kappaB signaling	GO_BiologicalProcess	4.31755e-11	3.36769e-09	[AKAP13, CHUK, IL1B, MAP3K14, MYD88, TIRAP, TNF, TNFAIP3, TNFRSF1A, TRAF3IP2]
GO:0098581	detection of external biotic stimulus	GO_BiologicalProcess	7.43429e-11	5.7244e-09	[HLA-A, HLA-B, LY96, PGLYRP3, PGLYRP4, TLR2]
GO:0032635	interleukin-6 production	GO_BiologicalProcess	4.02271e-10	3.05726e-08	[HLA-B, IL10, IL17F, IL1B, IL6, TIRAP, TLR2, TNF]
GO:0032675	regulation of interleukin-6 production	GO_BiologicalProcess	4.02271e-10	3.05726e-08	[HLA-B, IL10, IL17F, IL1B, IL6, TIRAP, TLR2, TNF]
GO:0016045	detection of bacterium	GO_BiologicalProcess	5.61507e-10	4.2113e-08	[HLA-A, HLA-B, PGLYRP3, PGLYRP4, TLR2]
GO:0032637	interleukin-8 production	GO_BiologicalProcess	7.1387e-10	5.28264e-08	[IL17F, IL1B, IL6, MYD88, TIRAP, TLR2, TLR5, TNF]
GO:0032677	regulation of interleukin-8 production	GO_BiologicalProcess	7.1387e-10	5.28264e-08	[IL17F, IL1B, IL6, MYD88, TIRAP, TLR2, TLR5, TNF]
GO:0071219	cellular response to molecule of bacterial origin	GO_BiologicalProcess	1.70141e-09	1.24203e-07	[IL10, IL1B, IL6, LY96, TLR2, TNF, TNFAIP3, TNFRSF1B]
GO:0043123	positive regulation of I-kappaB kinase/NF-kappaB signaling	GO_BiologicalProcess	2.00115e-09	1.44083e-07	[AKAP13, CHUK, MAP3K14, MYD88, TIRAP, TNF, TNFRSF1A, TRAF3IP2]
GO:0051043	regulation of membrane protein ectodomain proteolysis	GO_BiologicalProcess	2.67109e-09	1.89647e-07	[ADRA2A, IL10, IL1B, TNF, TNFRSF1B]
GO:0006509	membrane protein ectodomain proteolysis	GO_BiologicalProcess	3.61293e-09	2.52905e-07	[ADRA2A, ERAP1, IL10, IL1B, TNF, TNFRSF1B]
GO:0050727	regulation of inflammatory response	GO_BiologicalProcess	5.69971e-09	3.9328e-07	[IL10, IL13, IL1B, IL6, NFKBIA, NFKBIZ, TLR2, TNFRSF1A]
GO:0071260	cellular response to mechanical stimulus	GO_BiologicalProcess	7.87178e-09	5.35281e-07	[IL1B, MAP3K1, MAP3K14, MYD88, TLR5, TNFRSF1A]
GO:0002486	antigen processing and presentation of endogenous peptide antigen via MHC class I via ER pathway, TAP-independent	GO_BiologicalProcess	4.10735e-08	2.75192e-06	[HLA-A, HLA-B, HLA-C]
GO:0032755	positive regulation of interleukin-6 production	GO_BiologicalProcess	5.0193e-08	3.31274e-06	[IL17F, IL1B, IL6, TIRAP, TLR2, TNF]
GO:0032604	granulocyte macrophage colony-stimulating factor production	GO_BiologicalProcess	9.53943e-08	6.20063e-06	[CD84, IL12B, IL17F, IL1B]
GO:0032645	regulation of granulocyte macrophage colony-stimulating factor production	GO_BiologicalProcess	9.53943e-08	6.20063e-06	[CD84, IL12B, IL17F, IL1B]
GO:1900017	positive regulation of cytokine production involved in inflammatory response	GO_BiologicalProcess	9.53943e-08	6.20063e-06	[IL17F, IL6, MYD88, TNF]
GO:0050670	regulation of lymphocyte proliferation	GO_BiologicalProcess	1.22182e-07	7.81967e-06	[FCGR3A, HLA-A, IL10, IL12B, IL1B, IL6, SDC4]
GO:0002224	toll-like receptor signaling pathway	GO_BiologicalProcess	1.32125e-07	8.3239e-06	[LY96, MYD88, TIRAP, TLR2, TLR5, TNFAIP3]
GO:0002697	regulation of immune effector process	GO_BiologicalProcess	1.4922e-07	9.25166e-06	[CD84, HLA-A, HLA-B, IL10, IL12B, IL1B, IL6, TNF]
GO:0046651	lymphocyte proliferation	GO_BiologicalProcess	2.32537e-07	1.41848e-05	[FCGR3A, HLA-A, IL10, IL12B, IL1B, IL6, SDC4]
GO:0032722	positive regulation of chemokine production	GO_BiologicalProcess	3.87654e-07	2.32592e-05	[IL17F, IL1B, IL6, TLR2, TNF]
GO:0042612	MHC class I protein complex	GO_CellularComponent	4.08688e-07	2.41126e-05	[HLA-A, HLA-B, HLA-C]
GO:0060252	positive regulation of glial cell proliferation	GO_BiologicalProcess	4.08688e-07	2.41126e-05	[IL1B, IL6, TNF]
GO:0002824	positive regulation of adaptive immune response based on somatic recombination of immune receptors built from immunoglobulin superfamily domains	GO_BiologicalProcess	7.55738e-07	4.38328e-05	[HLA-A, HLA-B, IL12B, IL1B, IL23R]
GO:0002698	negative regulation of immune effector process	GO_BiologicalProcess	1.02181e-06	5.82433e-05	[CD84, HLA-A, HLA-B, IL10, TNF]
GO:0032602	chemokine production	GO_BiologicalProcess	1.12524e-06	6.30137e-05	[IL17F, IL1B, IL6, TLR2, TNF]
GO:0042742	defense response to bacterium	GO_BiologicalProcess	1.16561e-06	6.41083e-05	[HLA-A, IL12B, IL1B, MYD88, PGLYRP3, PGLYRP4, TLR2]
GO:0002460	adaptive immune response based on somatic recombination of immune receptors built from immunoglobulin superfamily domains	GO_BiologicalProcess	1.75848e-06	9.4958e-05	[FCGR3A, HLA-A, HLA-B, IL12B, IL1B, IL23R]
GO:0032611	interleukin-1 beta production	GO_BiologicalProcess	1.93191e-06	0.000102391	[IL17F, IL6, MYD88, TNF, TNFAIP3]
GO:0032651	regulation of interleukin-1 beta production	GO_BiologicalProcess	1.93191e-06	0.000102391	[IL17F, IL6, MYD88, TNF, TNFAIP3]
GO:0048018	receptor ligand activity	GO_BiologicalProcess	2.15446e-06	0.000112032	[IL10, IL12B, IL17F, IL1B, IL6, JAG2, TNF]
GO:0032760	positive regulation of tumor necrosis factor production	GO_BiologicalProcess	2.2835e-06	0.000114175	[FCGR3A, IL12B, IL17F, IL6, TIRAP]
GO:0002827	positive regulation of T-helper 1 type immune response	GO_BiologicalProcess	2.27158e-06	0.00011585	[IL12B, IL1B, IL23R]
GO:0050708	regulation of protein secretion	GO_BiologicalProcess	2.56531e-06	0.0001257	[ADRA2A, IL12B, IL1B, IL6, TLR2, TNF]
GO:0002534	cytokine production involved in inflammatory response	GO_BiologicalProcess	3.03915e-06	0.000145879	[IL17F, IL6, MYD88, TNF]
GO:0031341	regulation of cell killing	GO_BiologicalProcess	3.1368e-06	0.00014743	[HLA-A, HLA-B, IL10, IL12B, IL13]
GO:0045672	positive regulation of osteoclast differentiation	GO_BiologicalProcess	4.84343e-06	0.000222798	[IL12B, IL17F, TNF]
GO:0014009	glial cell proliferation	GO_BiologicalProcess	4.84343e-06	0.000222798	[IL1B, IL6, TNF]
GO:0050830	defense response to Gram-positive bacterium	GO_BiologicalProcess	5.21521e-06	0.000234684	[HLA-A, IL1B, PGLYRP3, PGLYRP4, TLR2]
GO:0032615	interleukin-12 production	GO_BiologicalProcess	5.85729e-06	0.000257721	[HLA-B, IL12B, IL17F, IL23R]
GO:0032655	regulation of interleukin-12 production	GO_BiologicalProcess	5.85729e-06	0.000257721	[HLA-B, IL12B, IL17F, IL23R]
GO:0009306	protein secretion	GO_BiologicalProcess	6.65241e-06	0.000286054	[ADRA2A, IL12B, IL1B, IL6, TLR2, TNF]
GO:0050769	positive regulation of neurogenesis	GO_BiologicalProcess	7.40098e-06	0.000310841	[IL1B, IL6, SPEN, TNF]
GO:0051251	positive regulation of lymphocyte activation	GO_BiologicalProcess	7.89924e-06	0.000323869	[FCGR3A, HLA-A, IL10, IL12B, IL1B, IL6]
GO:0050995	negative regulation of lipid catabolic process	GO_BiologicalProcess	8.83542e-06	0.000344582	[ADRA2A, IL1B, TNF]
GO:0031663	lipopolysaccharide-mediated signaling pathway	GO_BiologicalProcess	9.22605e-06	0.00035059	[IL1B, LY96, TNF, TNFAIP3]
GO:0042129	regulation of T cell proliferation	GO_BiologicalProcess	8.77159e-06	0.000350864	[HLA-A, IL12B, IL1B, IL6, SDC4]
GO:0002700	regulation of production of molecular mediator of immune response	GO_BiologicalProcess	8.77159e-06	0.000350864	[HLA-A, IL10, IL1B, IL6, TNF]
GO:0032613	interleukin-10 production	GO_BiologicalProcess	1.02537e-05	0.000379386	[IL12B, IL13, IL23R, IL6]
GO:0032653	regulation of interleukin-10 production	GO_BiologicalProcess	1.02537e-05	0.000379386	[IL12B, IL13, IL23R, IL6]
GO:0031349	positive regulation of defense response	GO_BiologicalProcess	1.09624e-05	0.000394648	[IL12B, IL1B, IL6, NFKBIA, NFKBIZ, TLR2]
GO:0002440	production of molecular mediator of immune response	GO_BiologicalProcess	1.39927e-05	0.000461758	[HLA-A, IL10, IL1B, IL6, TNF]
GO:0042098	T cell proliferation	GO_BiologicalProcess	1.32328e-05	0.000463149	[HLA-A, IL12B, IL1B, IL6, SDC4]
GO:2000351	regulation of endothelial cell apoptotic process	GO_BiologicalProcess	1.38448e-05	0.000470723	[IL10, IL13, TNF, TNFAIP3]
GO:0072577	endothelial cell apoptotic process	GO_BiologicalProcess	1.82858e-05	0.000585145	[IL10, IL13, TNF, TNFAIP3]
GO:0034121	regulation of toll-like receptor signaling pathway	GO_BiologicalProcess	1.82858e-05	0.000585145	[TIRAP, TLR2, TLR5, TNFAIP3]
GO:0042088	T-helper 1 type immune response	GO_BiologicalProcess	2.22669e-05	0.000668007	[IL12B, IL1B, IL23R]
GO:1903140	regulation of establishment of endothelial barrier	GO_BiologicalProcess	2.22669e-05	0.000668007	[IL1B, TNF, TNFRSF1A]
GO:0032729	positive regulation of interferon-gamma production	GO_BiologicalProcess	2.17764e-05	0.00067507	[HLA-A, IL12B, IL1B, IL23R]
GO:0050796	regulation of insulin secretion	GO_BiologicalProcess	2.36943e-05	0.000687133	[ADRA2A, IL1B, IL6, TNF]
GO:0042267	natural killer cell mediated cytotoxicity	GO_BiologicalProcess	3.01936e-05	0.00084542	[FCGR3A, HLA-A, HLA-B, IL12B]
GO:0032640	tumor necrosis factor production	GO_BiologicalProcess	3.14759e-05	0.00084985	[FCGR3A, IL12B, IL17F, IL6, TIRAP]
GO:1902105	regulation of leukocyte differentiation	GO_BiologicalProcess	3.29618e-05	0.000857007	[HLA-B, IL10, IL12B, IL17F, TNF]
GO:0002703	regulation of leukocyte mediated immunity	GO_BiologicalProcess	3.29618e-05	0.000857007	[CD84, HLA-A, HLA-B, IL12B, IL1B]
GO:0031342	negative regulation of cell killing	GO_BiologicalProcess	3.82426e-05	0.000956065	[HLA-A, HLA-B, IL13]
GO:1903039	positive regulation of leukocyte cell-cell adhesion	GO_BiologicalProcess	4.49486e-05	0.00107877	[HLA-A, IL12B, IL1B, IL6, TNF]
GO:0030073	insulin secretion	GO_BiologicalProcess	5.03347e-05	0.00110736	[ADRA2A, IL1B, IL6, TNF]
GO:0031348	negative regulation of defense response	GO_BiologicalProcess	4.89256e-05	0.00112529	[HLA-A, HLA-B, IL10, IL13, TNFRSF1A]
GO:0010573	vascular endothelial growth factor production	GO_BiologicalProcess	6.0325e-05	0.00114617	[IL1B, IL6, TNF]
GO:0002449	lymphocyte mediated immunity	GO_BiologicalProcess	6.0063e-05	0.00120126	[FCGR3A, HLA-A, HLA-B, IL12B, IL1B]
GO:0002708	positive regulation of lymphocyte mediated immunity	GO_BiologicalProcess	5.75516e-05	0.00120858	[HLA-A, HLA-B, IL12B, IL1B]
GO:0051384	response to glucocorticoid	GO_BiologicalProcess	6.9201e-05	0.00124562	[IL10, IL6, TNF]
GO:0032609	interferon-gamma production	GO_BiologicalProcess	8.37417e-05	0.00133987	[HLA-A, IL12B, IL1B, IL23R]
GO:0046427	positive regulation of receptor signaling pathway via JAK-STAT	GO_BiologicalProcess	7.88901e-05	0.00134113	[IL10, IL12B, IL6]
GO:0002456	T cell mediated immunity	GO_BiologicalProcess	0.00140484	0.00140484	[HLA-A, HLA-B, IL1B]
GO:0002230	positive regulation of defense response to virus by host	GO_BiologicalProcess	0.000100837	0.00151256	[IL12B, IL23R, TRAF3IP2]
GO:0048659	smooth muscle cell proliferation	GO_BiologicalProcess	0.000124182	0.00173855	[IL12B, IL6, TNF, TNFAIP3]
GO:1901224	positive regulation of NIK/NF-kappaB signaling	GO_BiologicalProcess	0.000524931	0.00209972	[IL1B, TLR2, TNF]
GO:0002704	negative regulation of leukocyte mediated immunity	GO_BiologicalProcess	0.000172175	0.00223828	[CD84, HLA-A, HLA-B]
GO:0050728	negative regulation of inflammatory response	GO_BiologicalProcess	0.000458806	0.00229403	[IL10, IL13, TNFRSF1A]
GO:0042269	regulation of natural killer cell mediated cytotoxicity	GO_BiologicalProcess	0.000248215	0.00248215	[HLA-A, HLA-B, IL12B]
GO:0008083	growth factor activity	GO_BiologicalProcess	0.000207948	0.00249537	[IL12B, IL6, JAG2]
GO:0032623	interleukin-2 production	GO_BiologicalProcess	0.000317551	0.00254041	[IL17F, IL1B, TNFAIP3]
GO:0032663	regulation of interleukin-2 production	GO_BiologicalProcess	0.000317551	0.00254041	[IL17F, IL1B, TNFAIP3]
GO:0042531	positive regulation of tyrosine phosphorylation of STAT protein	GO_BiologicalProcess	0.000427858	0.00256715	[IL12B, IL6, TNFRSF1A]
GO:0007259	receptor signaling pathway via JAK-STAT	GO_BiologicalProcess	0.000234224	0.00257647	[IL10, IL12B, IL6, TNFRSF1A]
GO:0002366	leukocyte activation involved in immune response	GO_BiologicalProcess	0.000290982	0.00261884	[CD84, FCGR3A, IL10, IL12B]
GO:0002695	negative regulation of leukocyte activation	GO_BiologicalProcess	0.00134126	0.00268253	[CD84, IL10, SDC4]
GO:0061028	establishment of endothelial barrier	GO_BiologicalProcess	0.000398286	0.002788	[IL1B, TNF, TNFRSF1A]
GO:1903531	negative regulation of secretion by cell	GO_BiologicalProcess	0.000997815	0.00299345	[ADRA2A, CD84, IL12B]

## Sheet: Table3_Comparative GO analysis
ID	Term	Ontology Source	Term PValue	Term PValue Corrected with Bonferroni step down	Cluster	Genes Cluster #1	Genes Cluster #2
GO:0071260	cellular response to mechanical stimulus	GO_BiologicalProcess	7.0424e-09	3.45078e-07	None Specific Cluster	[IL1B, MAP3K1, MAP3K14, MYD88, TNFRSF1A]	[IL1B, TLR5, TNFRSF1A]
GO:0043122	regulation of I-kappaB kinase/NF-kappaB signaling	GO_BiologicalProcess	3.57265e-11	2.07214e-09	None Specific Cluster	[AKAP13, IL1B, MAP3K14, MYD88, TNF, TNFAIP3, TNFRSF1A, TRAF3IP2]	[CHUK, IL1B, TIRAP, TNFAIP3, TNFRSF1A]
GO:0043123	positive regulation of I-kappaB kinase/NF-kappaB signaling	GO_BiologicalProcess	1.72412e-09	9.31025e-08	None Specific Cluster	[AKAP13, MAP3K14, MYD88, TNF, TNFRSF1A, TRAF3IP2]	[CHUK, TIRAP, TNFRSF1A]
GO:0009617	response to bacterium	GO_BiologicalProcess	5.77623e-16	3.46574e-14	Specific for Cluster #1	[HLA-A, HLA-B, IL10, IL12B, IL1B, IL23R, LY96, MYD88, PGLYRP3, PGLYRP4, TLR2, TNF, TNFAIP3, TNFRSF1B]	[IL12B, IL1B, IL6, TIRAP, TNFAIP3]
GO:0098581	detection of external biotic stimulus	GO_BiologicalProcess	6.64313e-11	3.78658e-09	Specific for Cluster #1	[HLA-A, HLA-B, LY96, PGLYRP3, PGLYRP4, TLR2]	[]
GO:0002456	T cell mediated immunity	GO_BiologicalProcess	0.00133332	0.00266663	Specific for Cluster #1	[HLA-A, HLA-B, IL1B]	[IL1B]
GO:0002704	negative regulation of leukocyte mediated immunity	GO_BiologicalProcess	0.000163166	0.00163166	Specific for Cluster #1	[CD84, HLA-A, HLA-B]	[]
GO:0016045	detection of bacterium	GO_BiologicalProcess	5.11587e-10	2.86489e-08	Specific for Cluster #1	[HLA-A, HLA-B, PGLYRP3, PGLYRP4, TLR2]	[]
GO:0042742	defense response to bacterium	GO_BiologicalProcess	1.02829e-06	4.01032e-05	Specific for Cluster #1	[HLA-A, IL12B, IL1B, MYD88, PGLYRP3, PGLYRP4, TLR2]	[IL12B, IL1B]
GO:0042612	MHC class I protein complex	GO_CellularComponent	3.86831e-07	1.66337e-05	Specific for Cluster #1	[HLA-A, HLA-B, HLA-C]	[HLA-C]
GO:0002708	positive regulation of lymphocyte mediated immunity	GO_BiologicalProcess	5.35909e-05	0.000750273	None Specific Cluster	[HLA-A, HLA-B, IL12B, IL1B]	[IL12B, IL1B]
GO:0032729	positive regulation of interferon-gamma production	GO_BiologicalProcess	2.02646e-05	0.000425557	None Specific Cluster	[HLA-A, IL12B, IL1B, IL23R]	[IL12B, IL1B]
GO:0050830	defense response to Gram-positive bacterium	GO_BiologicalProcess	4.76622e-06	0.000157285	Specific for Cluster #1	[HLA-A, IL1B, PGLYRP3, PGLYRP4, TLR2]	[IL1B]
GO:1901224	positive regulation of NIK/NF-kappaB signaling	GO_BiologicalProcess	0.000497789	0.00248895	Specific for Cluster #1	[IL1B, TLR2, TNF]	[IL1B]
GO:0002486	antigen processing and presentation of endogenous peptide antigen via MHC class I via ER pathway, TAP-independent	GO_BiologicalProcess	3.88731e-08	1.82704e-06	Specific for Cluster #1	[HLA-A, HLA-B, HLA-C]	[HLA-C]
GO:0042269	regulation of natural killer cell mediated cytotoxicity	GO_BiologicalProcess	0.000235271	0.00211744	Specific for Cluster #1	[HLA-A, HLA-B, IL12B]	[IL12B]
GO:0002366	leukocyte activation involved in immune response	GO_BiologicalProcess	0.000271375	0.002171	Specific for Cluster #1	[CD84, FCGR3A, IL10, IL12B]	[IL12B]
GO:0002440	production of molecular mediator of immune response	GO_BiologicalProcess	1.27987e-05	0.000319966	None Specific Cluster	[HLA-A, IL10, IL1B, TNF]	[IL1B, IL6]
GO:0002697	regulation of immune effector process	GO_BiologicalProcess	1.29088e-07	5.80896e-06	Specific for Cluster #1	[CD84, HLA-A, HLA-B, IL10, IL12B, IL1B, TNF]	[IL12B, IL1B, IL6]
GO:0031341	regulation of cell killing	GO_BiologicalProcess	2.8657e-06	9.74339e-05	None Specific Cluster	[HLA-A, HLA-B, IL10, IL12B]	[IL12B, IL13]
GO:0002449	lymphocyte mediated immunity	GO_BiologicalProcess	5.50262e-05	0.000715341	Specific for Cluster #1	[FCGR3A, HLA-A, HLA-B, IL12B, IL1B]	[IL12B, IL1B]
GO:0002460	adaptive immune response based on somatic recombination of immune receptors built from immunoglobulin superfamily domains	GO_BiologicalProcess	1.57845e-06	5.99812e-05	Specific for Cluster #1	[FCGR3A, HLA-A, HLA-B, IL12B, IL1B, IL23R]	[IL12B, IL1B]
GO:0002698	negative regulation of immune effector process	GO_BiologicalProcess	9.32869e-07	3.73148e-05	Specific for Cluster #1	[CD84, HLA-A, HLA-B, IL10, TNF]	[]
GO:0002695	negative regulation of leukocyte activation	GO_BiologicalProcess	0.00127292	0.00381876	Specific for Cluster #1	[CD84, IL10, SDC4]	[]
GO:0002700	regulation of production of molecular mediator of immune response	GO_BiologicalProcess	8.01977e-06	0.000240593	None Specific Cluster	[HLA-A, IL10, IL1B, TNF]	[IL1B, IL6]
GO:0002703	regulation of leukocyte mediated immunity	GO_BiologicalProcess	3.01758e-05	0.000512988	Specific for Cluster #1	[CD84, HLA-A, HLA-B, IL12B, IL1B]	[IL12B, IL1B]
GO:0046651	lymphocyte proliferation	GO_BiologicalProcess	2.04771e-07	9.00994e-06	None Specific Cluster	[FCGR3A, HLA-A, IL10, IL12B, IL1B, SDC4]	[IL12B, IL1B, IL6]
GO:0002237	response to molecule of bacterial origin	GO_BiologicalProcess	1.32556e-11	7.8208e-10	None Specific Cluster	[IL10, IL1B, IL23R, LY96, TLR2, TNF, TNFAIP3, TNFRSF1B]	[IL1B, IL6, TIRAP, TNFAIP3]
GO:0042088	T-helper 1 type immune response	GO_BiologicalProcess	2.10869e-05	0.000421739	None Specific Cluster	[IL12B, IL1B, IL23R]	[IL12B, IL1B]
GO:0050727	regulation of inflammatory response	GO_BiologicalProcess	4.9145e-09	2.45725e-07	None Specific Cluster	[IL10, IL1B, NFKBIA, NFKBIZ, TLR2, TNFRSF1A]	[IL13, IL1B, IL6, NFKBIA, TNFRSF1A]
GO:1903531	negative regulation of secretion by cell	GO_BiologicalProcess	0.000946707	0.00378683	Specific for Cluster #1	[ADRA2A, CD84, IL12B]	[IL12B]
GO:0071219	cellular response to molecule of bacterial origin	GO_BiologicalProcess	1.46571e-09	8.06138e-08	Specific for Cluster #1	[IL10, IL1B, LY96, TLR2, TNF, TNFAIP3, TNFRSF1B]	[IL1B, IL6, TNFAIP3]
GO:0032611	interleukin-1 beta production	GO_BiologicalProcess	5.01462e-05	0.000752192	None Specific Cluster	[MYD88, TNF, TNFAIP3]	[IL6, TNFAIP3]
GO:0032653	regulation of interleukin-10 production	GO_BiologicalProcess	9.53801e-06	0.000257526	Specific for Cluster #2	[IL12B, IL23R]	[IL12B, IL13, IL6]
GO:0032675	regulation of interleukin-6 production	GO_BiologicalProcess	1.2215e-08	5.8632e-07	None Specific Cluster	[HLA-B, IL10, IL1B, TLR2, TNF]	[IL1B, IL6, TIRAP]
GO:0042098	T cell proliferation	GO_BiologicalProcess	1.2103e-05	0.000314679	None Specific Cluster	[HLA-A, IL12B, IL1B, SDC4]	[IL12B, IL1B, IL6]
GO:0050729	positive regulation of inflammatory response	GO_BiologicalProcess	8.45379e-07	3.46605e-05	None Specific Cluster	[IL1B, NFKBIA, NFKBIZ, TLR2]	[IL1B, IL6, NFKBIA]
GO:0050995	negative regulation of lipid catabolic process	GO_BiologicalProcess	8.36565e-06	0.000242604	Specific for Cluster #1	[ADRA2A, IL1B, TNF]	[IL1B]
GO:0002824	positive regulation of adaptive immune response based on somatic recombination of immune receptors built from immunoglobulin superfamily domains	GO_BiologicalProcess	6.89848e-07	2.89736e-05	Specific for Cluster #1	[HLA-A, HLA-B, IL12B, IL1B, IL23R]	[IL12B, IL1B]
GO:0032722	positive regulation of chemokine production	GO_BiologicalProcess	1.41652e-05	0.0003258	None Specific Cluster	[IL1B, TLR2, TNF]	[IL1B, IL6]
GO:0032755	positive regulation of interleukin-6 production	GO_BiologicalProcess	1.6191e-06	5.99065e-05	None Specific Cluster	[IL1B, TLR2, TNF]	[IL1B, IL6, TIRAP]
GO:0032757	positive regulation of interleukin-8 production	GO_BiologicalProcess	3.58761e-09	1.82968e-07	None Specific Cluster	[IL1B, MYD88, TLR2, TNF]	[IL1B, IL6, TIRAP, TLR5]
GO:0042267	natural killer cell mediated cytotoxicity	GO_BiologicalProcess	2.8103e-05	0.000505855	Specific for Cluster #1	[FCGR3A, HLA-A, HLA-B, IL12B]	[IL12B]
GO:0050670	regulation of lymphocyte proliferation	GO_BiologicalProcess	1.07528e-07	4.94631e-06	None Specific Cluster	[FCGR3A, HLA-A, IL10, IL12B, IL1B, SDC4]	[IL12B, IL1B, IL6]
GO:0050708	regulation of protein secretion	GO_BiologicalProcess	2.30354e-06	8.0624e-05	None Specific Cluster	[ADRA2A, IL12B, IL1B, TLR2, TNF]	[IL12B, IL1B, IL6]
GO:0050769	positive regulation of neurogenesis	GO_BiologicalProcess	6.88339e-06	0.000213385	None Specific Cluster	[IL1B, SPEN, TNF]	[IL1B, IL6]
GO:0072577	endothelial cell apoptotic process	GO_BiologicalProcess	1.70146e-05	0.000374322	None Specific Cluster	[IL10, TNF, TNFAIP3]	[IL13, TNFAIP3]
GO:0031663	lipopolysaccharide-mediated signaling pathway	GO_BiologicalProcess	8.58168e-06	0.000240287	None Specific Cluster	[IL1B, LY96, TNF, TNFAIP3]	[IL1B, TNFAIP3]
GO:0006509	membrane protein ectodomain proteolysis	GO_BiologicalProcess	3.2314e-09	1.68033e-07	Specific for Cluster #1	[ADRA2A, IL10, IL1B, TNF, TNFRSF1B]	[ERAP1, IL1B]
GO:0032651	regulation of interleukin-1 beta production	GO_BiologicalProcess	5.01462e-05	0.000752192	None Specific Cluster	[MYD88, TNF, TNFAIP3]	[IL6, TNFAIP3]
GO:0034121	regulation of toll-like receptor signaling pathway	GO_BiologicalProcess	1.70146e-05	0.000374322	Specific for Cluster #2	[TLR2, TNFAIP3]	[TIRAP, TLR5, TNFAIP3]
GO:0050671	positive regulation of lymphocyte proliferation	GO_BiologicalProcess	6.228e-06	0.000199296	None Specific Cluster	[FCGR3A, HLA-A, IL12B, IL1B]	[IL12B, IL1B, IL6]
GO:0051043	regulation of membrane protein ectodomain proteolysis	GO_BiologicalProcess	2.43413e-09	1.29009e-07	Specific for Cluster #1	[ADRA2A, IL10, IL1B, TNF, TNFRSF1B]	[IL1B]
GO:0002827	positive regulation of T-helper 1 type immune response	GO_BiologicalProcess	2.15039e-06	7.74142e-05	None Specific Cluster	[IL12B, IL1B, IL23R]	[IL12B, IL1B]
GO:0030073	insulin secretion	GO_BiologicalProcess	4.6866e-05	0.000749857	None Specific Cluster	[ADRA2A, IL1B, TNF]	[IL1B, IL6]
GO:0032760	positive regulation of tumor necrosis factor production	GO_BiologicalProcess	5.72053e-05	0.000686464	Specific for Cluster #2	[FCGR3A, IL12B]	[IL12B, IL6, TIRAP]
GO:0042129	regulation of T cell proliferation	GO_BiologicalProcess	8.01977e-06	0.000240593	None Specific Cluster	[HLA-A, IL12B, IL1B, SDC4]	[IL12B, IL1B, IL6]
GO:0061028	establishment of endothelial barrier	GO_BiologicalProcess	0.000377622	0.00264335	None Specific Cluster	[IL1B, TNF, TNFRSF1A]	[IL1B, TNFRSF1A]
GO:1902107	positive regulation of leukocyte differentiation	GO_BiologicalProcess	0.00166233	0.00166233	Specific for Cluster #1	[IL10, IL12B, TNF]	[IL12B]
GO:0050796	regulation of insulin secretion	GO_BiologicalProcess	2.20504e-05	0.000418958	None Specific Cluster	[ADRA2A, IL1B, TNF]	[IL1B, IL6]
GO:1903140	regulation of establishment of endothelial barrier	GO_BiologicalProcess	2.10869e-05	0.000421739	None Specific Cluster	[IL1B, TNF, TNFRSF1A]	[IL1B, TNFRSF1A]
GO:2000351	regulation of endothelial cell apoptotic process	GO_BiologicalProcess	1.28804e-05	0.00030913	None Specific Cluster	[IL10, TNF, TNFAIP3]	[IL13, TNFAIP3]
GO:0002230	positive regulation of defense response to virus by host	GO_BiologicalProcess	9.55387e-05	0.00105093	Specific for Cluster #1	[IL12B, IL23R, TRAF3IP2]	[IL12B]
GO:0042531	positive regulation of tyrosine phosphorylation of STAT protein	GO_BiologicalProcess	0.000405679	0.00243407	Specific for Cluster #2	[IL12B, TNFRSF1A]	[IL12B, IL6, TNFRSF1A]
